# Supplementary material for: Obstructive Sleep Apnea and BMI, Body Fat Percentage in the East Asian Population: A Bidirectional and Multivariate Mendelian Randomization Study
Source: World J Otorhinolaryngol Head Neck Surg. 2026 Apr 1:10.1002/wjo2.70100. Online ahead of print. doi: 10.1002/wjo2.70100 (PMC13399181; doi:10.1002/wjo2.70100)
Supplement: Supplementary file 3 — Supplementary Table 1: Positive MR analysis of BFP and OSA. Abbreviations: BFP, body fat percentage; MR, Mendelian randomization; OSA, obstructive sleep apnea. [file WJO2-9999-0-s008.xlsx]

## Sheet: 附表1
SNP	effect_allele.exposure	other_allele.exposure	effect_allele.outcome	other_allele.outcome	beta.exposure	beta.outcome	eaf.exposure	eaf.outcome	remove	palindromic	ambiguous	id.outcome	chr	pos	se.outcome	samplesize.outcome	pval.outcome	outcome	originalname.outcome	outcome.deprecated	mr_keep.outcome	data_source.outcome	chr.exposure	pos.exposure	se.exposure	pval.exposure	samplesize.exposure	exposure	mr_keep.exposure	pval_origin.exposure	id.exposure	action	SNP_index	mr_keep
rs11030100	T	G	T	G	-0.0211256	0.0157947	0.4962	0.404914	FALSE	FALSE	FALSE	Obstructive sleep apena	11	27677586	0.0667001	178337	0.81281	Obstructive sleep apena	Sleep apnea syndrome	Sleep apnea syndrome || ||	TRUE	igd	11	27677586	0.00371195	1.25893e-08	92615	exposure	TRUE	reported	hH6hUX	2	1	TRUE
rs12154627	T	C	T	C	-0.0262959	-0.080967	0.7002	0.698096	FALSE	FALSE	FALSE	Obstructive sleep apena	7	130422934	0.0742415	178337	0.275454	Obstructive sleep apena	Sleep apnea syndrome	Sleep apnea syndrome || ||	TRUE	igd	7	130422934	0.00442154	2.75423e-09	92615	exposure	TRUE	reported	hH6hUX	2	1	TRUE
rs13130484	T	C	T	C	0.0312244	0.0510807	0.263	0.299161	FALSE	FALSE	FALSE	Obstructive sleep apena	4	45175691	0.0711216	178337	0.472624	Obstructive sleep apena	Sleep apnea syndrome	Sleep apnea syndrome || ||	TRUE	igd	4	45175691	0.00422612	1.47911e-13	92615	exposure	TRUE	reported	hH6hUX	2	1	TRUE
rs140124847	A	G	A	G	-0.0296905	-0.0342232	0.2087	0.137444	FALSE	FALSE	FALSE	Obstructive sleep apena	8	81391238	0.0968204	178337	0.723736	Obstructive sleep apena	Sleep apnea syndrome	Sleep apnea syndrome || ||	TRUE	igd	8	81391238	0.00466669	1.99526e-10	92615	exposure	TRUE	reported	hH6hUX	2	1	TRUE
rs1421085	T	C	T	C	-0.068664	-0.0759113	0.8732	0.796125	FALSE	FALSE	FALSE	Obstructive sleep apena	16	53800954	0.0805055	178337	0.345715	Obstructive sleep apena	Sleep apnea syndrome	Sleep apnea syndrome || ||	TRUE	igd	16	53800954	0.00556703	5.88844e-35	92615	exposure	TRUE	reported	hH6hUX	2	1	TRUE
rs149168276	T	C	T	C	-0.0471176	0.0778005	0.0688	0.0722984	FALSE	FALSE	FALSE	Obstructive sleep apena	14	36186604	0.126644	178337	0.539	Obstructive sleep apena	Sleep apnea syndrome	Sleep apnea syndrome || ||	TRUE	igd	14	36186604	0.00735477	1.47911e-10	92615	exposure	TRUE	reported	hH6hUX	2	1	TRUE
rs156004	T	C	T	C	0.0325326	0.0591872	0.293	0.26734	FALSE	FALSE	FALSE	Obstructive sleep apena	5	95839515	0.0739371	178337	0.423417	Obstructive sleep apena	Sleep apnea syndrome	Sleep apnea syndrome || ||	TRUE	igd	5	95839515	0.00433005	5.7544e-14	92615	exposure	TRUE	reported	hH6hUX	2	1	TRUE
rs16951275	T	C	T	C	0.0277054	-0.0174548	0.403	0.371206	FALSE	FALSE	FALSE	Obstructive sleep apena	15	68077168	0.0673096	178337	0.795388	Obstructive sleep apena	Sleep apnea syndrome	Sleep apnea syndrome || ||	TRUE	igd	15	68077168	0.00377083	2.04174e-13	92615	exposure	TRUE	reported	hH6hUX	2	1	TRUE
rs2051821	T	C	T	C	-0.0279923	-0.140543	0.7934	0.828634	FALSE	FALSE	FALSE	Obstructive sleep apena	17	46143515	0.0861922	178337	0.102981	Obstructive sleep apena	Sleep apnea syndrome	Sleep apnea syndrome || ||	TRUE	igd	17	46143515	0.00461238	1.28825e-09	92615	exposure	TRUE	reported	hH6hUX	2	1	TRUE
rs2206271	A	T	A	T	0.0246021	0.0298857	0.3449	0.351326	FALSE	TRUE	FALSE	Obstructive sleep apena	6	50786008	0.0682232	178337	0.661343	Obstructive sleep apena	Sleep apnea syndrome	Sleep apnea syndrome || ||	TRUE	igd	6	50786008	0.00390956	3.0903e-10	92615	exposure	TRUE	reported	hH6hUX	2	1	TRUE
rs2384054	T	C	T	C	-0.0286599	-0.095885	0.5452	0.474759	FALSE	FALSE	FALSE	Obstructive sleep apena	2	25156773	0.0655234	178337	0.143366	Obstructive sleep apena	Sleep apnea syndrome	Sleep apnea syndrome || ||	TRUE	igd	2	25156773	0.00376712	2.75423e-14	92615	exposure	TRUE	reported	hH6hUX	2	1	TRUE
rs2451876	T	C	T	C	0.0221283	0.0562013	0.4164	0.301851	FALSE	FALSE	FALSE	Obstructive sleep apena	10	122903882	0.0710752	178337	0.429101	Obstructive sleep apena	Sleep apnea syndrome	Sleep apnea syndrome || ||	TRUE	igd	10	122903882	0.00378875	5.24807e-09	92615	exposure	TRUE	reported	hH6hUX	2	1	TRUE
rs2601781	A	T	A	T	0.0258232	0.022518	0.3308	0.365875	FALSE	TRUE	FALSE	Obstructive sleep apena	16	4017392	0.0690603	178337	0.744377	Obstructive sleep apena	Sleep apnea syndrome	Sleep apnea syndrome || ||	TRUE	igd	16	4017392	0.00407672	2.39883e-10	92615	exposure	TRUE	reported	hH6hUX	2	1	TRUE
rs2836773	T	C	T	C	-0.0252495	-0.168189	0.7125	0.870809	FALSE	FALSE	FALSE	Obstructive sleep apena	21	40316451	0.0983675	178337	0.0873032	Obstructive sleep apena	Sleep apnea syndrome	Sleep apnea syndrome || ||	TRUE	igd	21	40316451	0.00424507	2.69153e-09	92615	exposure	TRUE	reported	hH6hUX	2	1	TRUE
rs4432271	T	C	T	C	0.0304088	-0.0272931	0.7198	0.821161	FALSE	FALSE	FALSE	Obstructive sleep apena	16	20245283	0.0856771	178337	0.750062	Obstructive sleep apena	Sleep apnea syndrome	Sleep apnea syndrome || ||	TRUE	igd	16	20245283	0.00432311	1.99526e-12	92615	exposure	TRUE	reported	hH6hUX	2	1	TRUE
rs4641162	T	C	T	C	-0.0222714	-0.119732	0.4636	0.494369	FALSE	FALSE	FALSE	Obstructive sleep apena	9	129418049	0.066298	178337	0.0709235	Obstructive sleep apena	Sleep apnea syndrome	Sleep apnea syndrome || ||	TRUE	igd	9	129418049	0.00393671	1.54882e-08	92615	exposure	TRUE	reported	hH6hUX	2	1	TRUE
rs55879742	T	G	T	G	-0.0295091	0.0115274	0.2634	0.227822	FALSE	FALSE	FALSE	Obstructive sleep apena	7	21546118	0.0790271	178337	0.884027	Obstructive sleep apena	Sleep apnea syndrome	Sleep apnea syndrome || ||	TRUE	igd	7	21546118	0.00438935	1.77828e-11	92615	exposure	TRUE	reported	hH6hUX	2	1	TRUE
rs633715	T	C	T	C	-0.0328363	-0.0731663	0.8401	0.774215	FALSE	FALSE	FALSE	Obstructive sleep apena	1	177852580	0.0784046	178337	0.350722	Obstructive sleep apena	Sleep apnea syndrome	Sleep apnea syndrome || ||	TRUE	igd	1	177852580	0.00507964	1.02329e-10	92615	exposure	TRUE	reported	hH6hUX	2	1	TRUE
rs6567160	T	C	T	C	-0.0344394	-0.0972043	0.82	0.783732	FALSE	FALSE	FALSE	Obstructive sleep apena	18	57829135	0.0791051	178337	0.219147	Obstructive sleep apena	Sleep apnea syndrome	Sleep apnea syndrome || ||	TRUE	igd	18	57829135	0.00487001	1.51356e-12	92615	exposure	TRUE	reported	hH6hUX	2	1	TRUE
rs66906321	T	C	T	C	-0.0534601	0.0115316	0.0873	0.098324	FALSE	FALSE	FALSE	Obstructive sleep apena	2	630070	0.111385	178337	0.917543	Obstructive sleep apena	Sleep apnea syndrome	Sleep apnea syndrome || ||	TRUE	igd	2	630070	0.00722482	1.38038e-13	92615	exposure	TRUE	reported	hH6hUX	2	1	TRUE
rs75766425	C	G	C	G	0.0372048	0.0967777	0.1182	0.130667	FALSE	TRUE	FALSE	Obstructive sleep apena	14	52511911	0.0975799	178337	0.321305	Obstructive sleep apena	Sleep apnea syndrome	Sleep apnea syndrome || ||	TRUE	igd	14	52511911	0.00576114	1.07152e-10	92615	exposure	TRUE	reported	hH6hUX	2	1	TRUE
rs78186330	A	G	A	G	0.0246082	-0.135833	0.6247	0.694163	FALSE	FALSE	FALSE	Obstructive sleep apena	17	66004715	0.0745636	178337	0.0684999	Obstructive sleep apena	Sleep apnea syndrome	Sleep apnea syndrome || ||	TRUE	igd	17	66004715	0.00421135	5.12861e-09	92615	exposure	TRUE	reported	hH6hUX	2	1	TRUE
rs868564	T	C	T	C	-0.0238949	-0.0119995	0.3357	0.295627	FALSE	FALSE	FALSE	Obstructive sleep apena	7	99202373	0.0715896	178337	0.866886	Obstructive sleep apena	Sleep apnea syndrome	Sleep apnea syndrome || ||	TRUE	igd	7	99202373	0.00400165	2.34423e-09	92615	exposure	TRUE	reported	hH6hUX	2	1	TRUE
rs9816226	A	T	A	T	-0.0431082	-0.212911	0.0985	0.014622	FALSE	TRUE	FALSE	Obstructive sleep apena	3	185834499	0.271882	178337	0.433567	Obstructive sleep apena	Sleep apnea syndrome	Sleep apnea syndrome || ||	TRUE	igd	3	185834499	0.0074669	7.76247e-09	92615	exposure	TRUE	reported	hH6hUX	2	1	TRUE
rs9903355	T	C	T	C	0.024353	0.0150376	0.3836	0.362925	FALSE	FALSE	FALSE	Obstructive sleep apena	17	34937221	0.0678994	178337	0.824727	Obstructive sleep apena	Sleep apnea syndrome	Sleep apnea syndrome || ||	TRUE	igd	17	34937221	0.00444146	4.16869e-08	92615	exposure	TRUE	reported	hH6hUX	2	1	TRUE
