# Supplementary material for: Obstructive Sleep Apnea and BMI, Body Fat Percentage in the East Asian Population: A Bidirectional and Multivariate Mendelian Randomization Study
Source: World J Otorhinolaryngol Head Neck Surg. 2026 Apr 1:10.1002/wjo2.70100. Online ahead of print. doi: 10.1002/wjo2.70100 (PMC13399181; doi:10.1002/wjo2.70100)
Supplement: Supplementary file 5 — Supplementary Table 3: Positive MR analysis of BMI and OSA. Abbreviations: BMI, body mass index; MR, Mendelian randomization; OSA, obstructive sleep apnea. [file WJO2-9999-0-s006.xlsx]

## Sheet: 附表2
SNP	effect_allele.exposure	other_allele.exposure	effect_allele.outcome	other_allele.outcome	beta.exposure	beta.outcome	eaf.exposure	eaf.outcome	remove	palindromic	ambiguous	id.outcome	chr	pos	se.outcome	samplesize.outcome	pval.outcome	outcome	originalname.outcome	outcome.deprecated	mr_keep.outcome	data_source.outcome	samplesize.exposure	pval.exposure	chr.exposure	se.exposure	pos.exposure	id.exposure	exposure	mr_keep.exposure	pval_origin.exposure	data_source.exposure	action	SNP_index	mr_keep
rs10062657	A	C	A	C	-0.03827	-0.00277528	0.5947	0.605815	FALSE	FALSE	FALSE	Obstructive sleep apena	5	95867908	0.0677258	178337	0.967313	Obstructive sleep apena	Sleep apnea syndrome	Sleep apnea syndrome || ||	TRUE	igd	158284	5.68853e-23	5	0.003878	95867908	Body mass index	Body mass index	TRUE	reported	igd	2	1	TRUE
rs10205578	G	T	G	T	-0.02016	-0.0274427	0.58	0.577444	FALSE	FALSE	FALSE	Obstructive sleep apena	2	51185310	0.0660125	178337	0.677615	Obstructive sleep apena	Sleep apnea syndrome	Sleep apnea syndrome || ||	TRUE	igd	158284	2.03798e-08	2	0.003594	51185310	Body mass index	Body mass index	TRUE	reported	igd	2	1	TRUE
rs10208649	C	T	C	T	-0.1092	0.0496291	0.0132	0.0119013	FALSE	FALSE	FALSE	Obstructive sleep apena	2	54161363	0.3157	178337	0.875085	Obstructive sleep apena	Sleep apnea syndrome	Sleep apnea syndrome || ||	TRUE	igd	158284	6.47292e-11	2	0.01671	54161363	Body mass index	Body mass index	TRUE	reported	igd	2	1	TRUE
rs1035491	G	A	G	A	-0.02617	-0.0756365	0.2417	0.266201	FALSE	FALSE	FALSE	Obstructive sleep apena	5	63962177	0.0747139	178337	0.311372	Obstructive sleep apena	Sleep apnea syndrome	Sleep apnea syndrome || ||	TRUE	igd	158284	2.67602e-09	5	0.004398	63962177	Body mass index	Body mass index	TRUE	reported	igd	2	1	TRUE
rs10423846	T	C	T	C	-0.03698	-0.100726	0.4169	0.414813	FALSE	FALSE	FALSE	Obstructive sleep apena	19	46325074	0.0661033	178337	0.127568	Obstructive sleep apena	Sleep apnea syndrome	Sleep apnea syndrome || ||	TRUE	igd	158284	7.25103e-25	19	0.003591	46325074	Body mass index	Body mass index	TRUE	reported	igd	2	1	TRUE
rs10764373	T	G	T	G	0.02154	0.00860076	0.625	0.624982	FALSE	FALSE	FALSE	Obstructive sleep apena	10	18553665	0.0675933	178337	0.898748	Obstructive sleep apena	Sleep apnea syndrome	Sleep apnea syndrome || ||	TRUE	igd	158284	4.58796e-09	10	0.003675	18553665	Body mass index	Body mass index	TRUE	reported	igd	2	1	TRUE
rs10795945	C	T	C	T	0.02157	-0.0642073	0.5566	0.551627	FALSE	FALSE	FALSE	Obstructive sleep apena	10	12302607	0.0678019	178337	0.343647	Obstructive sleep apena	Sleep apnea syndrome	Sleep apnea syndrome || ||	TRUE	igd	158284	1.37899e-09	10	0.00356	12302607	Body mass index	Body mass index	TRUE	reported	igd	2	1	TRUE
rs10807139	C	T	C	T	-0.03688	-0.116851	0.862	0.865481	FALSE	FALSE	FALSE	Obstructive sleep apena	6	34185012	0.0949627	178337	0.21851	Obstructive sleep apena	Sleep apnea syndrome	Sleep apnea syndrome || ||	TRUE	igd	158284	1.8681e-12	6	0.005236	34185012	Body mass index	Body mass index	TRUE	reported	igd	2	1	TRUE
rs11030100	T	G	T	G	-0.03831	0.0157947	0.4075	0.404914	FALSE	FALSE	FALSE	Obstructive sleep apena	11	27677586	0.0667001	178337	0.81281	Obstructive sleep apena	Sleep apnea syndrome	Sleep apnea syndrome || ||	TRUE	igd	158284	2.51478e-26	11	0.003609	27677586	Body mass index	Body mass index	TRUE	reported	igd	2	1	TRUE
rs11602339	T	C	T	C	0.02399	0.0151249	0.3138	0.314991	FALSE	FALSE	FALSE	Obstructive sleep apena	11	47761471	0.0706584	178337	0.830503	Obstructive sleep apena	Sleep apnea syndrome	Sleep apnea syndrome || ||	TRUE	igd	158284	8.14198e-10	11	0.003907	47761471	Body mass index	Body mass index	TRUE	reported	igd	2	1	TRUE
rs11642015	T	C	T	C	0.07922	0.0759922	0.2058	0.203962	FALSE	FALSE	FALSE	Obstructive sleep apena	16	53802494	0.080581	178337	0.345653	Obstructive sleep apena	Sleep apnea syndrome	Sleep apnea syndrome || ||	TRUE	igd	158284	4.91134e-72	16	0.004414	53802494	Body mass index	Body mass index	TRUE	reported	igd	2	1	TRUE
rs12597682	A	C	A	C	-0.03034	0.00465927	0.178	0.176137	FALSE	FALSE	FALSE	Obstructive sleep apena	16	20258432	0.0863132	178337	0.95695	Obstructive sleep apena	Sleep apnea syndrome	Sleep apnea syndrome || ||	TRUE	igd	158284	6.79673e-11	16	0.004649	20258432	Body mass index	Body mass index	TRUE	reported	igd	2	1	TRUE
rs12617004	C	G	C	G	0.02042	0.00678765	0.3918	0.394536	FALSE	TRUE	FALSE	Obstructive sleep apena	2	142615136	0.0669492	178337	0.919245	Obstructive sleep apena	Sleep apnea syndrome	Sleep apnea syndrome || ||	TRUE	igd	158284	2.50398e-08	2	0.003663	142615136	Body mass index	Body mass index	TRUE	reported	igd	2	1	TRUE
rs138773516	T	C	T	C	0.02321	-0.0217637	0.519	0.596303	FALSE	FALSE	FALSE	Obstructive sleep apena	8	65156635	0.0671382	178337	0.745815	Obstructive sleep apena	Sleep apnea syndrome	Sleep apnea syndrome || ||	TRUE	igd	158284	6.75196e-09	8	0.004003	65156635	Body mass index	Body mass index	TRUE	reported	igd	2	1	TRUE
rs1518170	C	T	C	T	-0.02136	0.166446	0.6858	0.687673	FALSE	FALSE	FALSE	Obstructive sleep apena	18	40708905	0.0706229	178337	0.0184315	Obstructive sleep apena	Sleep apnea syndrome	Sleep apnea syndrome || ||	TRUE	igd	158284	2.37099e-08	18	0.003827	40708905	Body mass index	Body mass index	TRUE	reported	igd	2	1	TRUE
rs1568079	A	T	A	T	-0.0251	0.0791794	0.3558	0.353411	FALSE	TRUE	FALSE	Obstructive sleep apena	10	125251751	0.0685238	178337	0.247885	Obstructive sleep apena	Sleep apnea syndrome	Sleep apnea syndrome || ||	TRUE	igd	158284	1.28914e-11	10	0.003708	125251751	Body mass index	Body mass index	TRUE	reported	igd	2	1	TRUE
rs16937956	G	A	G	A	-0.02051	-0.0366772	0.5639	0.563231	FALSE	FALSE	FALSE	Obstructive sleep apena	11	8404501	0.0657559	178337	0.576996	Obstructive sleep apena	Sleep apnea syndrome	Sleep apnea syndrome || ||	TRUE	igd	158284	9.65206e-09	11	0.003575	8404501	Body mass index	Body mass index	TRUE	reported	igd	2	1	TRUE
rs16978956	G	A	G	A	0.02649	0.215402	0.1884	0.188414	FALSE	FALSE	FALSE	Obstructive sleep apena	20	18288165	0.0840948	178337	0.0104246	Obstructive sleep apena	Sleep apnea syndrome	Sleep apnea syndrome || ||	TRUE	igd	158284	6.58203e-09	20	0.004567	18288165	Body mass index	Body mass index	TRUE	reported	igd	2	1	TRUE
rs1832886	A	G	A	G	0.03007	0.167708	0.7838	0.803139	FALSE	FALSE	FALSE	Obstructive sleep apena	10	94477539	0.0819255	178337	0.0406509	Obstructive sleep apena	Sleep apnea syndrome	Sleep apnea syndrome || ||	TRUE	igd	158284	4.62594e-11	10	0.004567	94477539	Body mass index	Body mass index	TRUE	reported	igd	2	1	TRUE
rs1996023	G	T	G	T	-0.032	-0.105341	0.7112	0.711054	FALSE	FALSE	FALSE	Obstructive sleep apena	4	45164637	0.0718086	178337	0.142386	Obstructive sleep apena	Sleep apnea syndrome	Sleep apnea syndrome || ||	TRUE	igd	158284	4.42283e-16	4	0.003937	45164637	Body mass index	Body mass index	TRUE	reported	igd	2	1	TRUE
rs2058625	T	A	T	A	-0.02521	-0.043192	0.2801	0.287134	FALSE	TRUE	FALSE	Obstructive sleep apena	2	58984125	0.0732698	178337	0.555531	Obstructive sleep apena	Sleep apnea syndrome	Sleep apnea syndrome || ||	TRUE	igd	158284	8.81191e-10	2	0.004113	58984125	Body mass index	Body mass index	TRUE	reported	igd	2	1	TRUE
rs2206271	A	T	A	T	0.03064	0.0298857	0.3501	0.351326	FALSE	TRUE	FALSE	Obstructive sleep apena	6	50786008	0.0682232	178337	0.661343	Obstructive sleep apena	Sleep apnea syndrome	Sleep apnea syndrome || ||	TRUE	igd	158284	3.21736e-16	6	0.003752	50786008	Body mass index	Body mass index	TRUE	reported	igd	2	1	TRUE
rs2304179	A	G	A	G	0.02756	0.0378601	0.2006	0.203623	FALSE	FALSE	FALSE	Obstructive sleep apena	19	46122748	0.0813902	178337	0.641812	Obstructive sleep apena	Sleep apnea syndrome	Sleep apnea syndrome || ||	TRUE	igd	158284	7.38397e-10	19	0.004476	46122748	Body mass index	Body mass index	TRUE	reported	igd	2	1	TRUE
rs2540034	T	C	T	C	0.02823	0.0382977	0.3238	0.321469	FALSE	FALSE	FALSE	Obstructive sleep apena	16	4022694	0.0732617	178337	0.601147	Obstructive sleep apena	Sleep apnea syndrome	Sleep apnea syndrome || ||	TRUE	igd	158284	3.48498e-11	16	0.004261	4022694	Body mass index	Body mass index	TRUE	reported	igd	2	1	TRUE
rs28857569	C	T	C	T	0.02374	-0.00188762	0.3142	0.312755	FALSE	FALSE	FALSE	Obstructive sleep apena	8	76697034	0.0707919	178337	0.978727	Obstructive sleep apena	Sleep apnea syndrome	Sleep apnea syndrome || ||	TRUE	igd	158284	1.62798e-09	8	0.003936	76697034	Body mass index	Body mass index	TRUE	reported	igd	2	1	TRUE
rs28895235	A	T	A	T	-0.03143	-0.0904435	0.3887	0.385566	FALSE	TRUE	FALSE	Obstructive sleep apena	6	32437160	0.0670845	178337	0.177593	Obstructive sleep apena	Sleep apnea syndrome	Sleep apnea syndrome || ||	TRUE	igd	158284	7.10068e-15	6	0.004038	32437160	Body mass index	Body mass index	TRUE	reported	igd	2	1	TRUE
rs35261542	A	C	A	C	-0.04102	0.00024649	0.4276	0.424724	FALSE	FALSE	FALSE	Obstructive sleep apena	6	20675792	0.0662346	178337	0.997031	Obstructive sleep apena	Sleep apnea syndrome	Sleep apnea syndrome || ||	TRUE	igd	158284	9.91745e-29	6	0.003688	20675792	Body mass index	Body mass index	TRUE	reported	igd	2	1	TRUE
rs35560038	T	A	T	A	-0.05502	-0.0905284	0.6113	0.61937	FALSE	TRUE	FALSE	Obstructive sleep apena	19	46175046	0.0676872	178337	0.181075	Obstructive sleep apena	Sleep apnea syndrome	Sleep apnea syndrome || ||	TRUE	igd	158284	6.53431e-50	19	0.003704	46175046	Body mass index	Body mass index	TRUE	reported	igd	2	1	TRUE
rs35991856	A	C	A	C	0.02629	-0.0107939	0.4827	0.482745	FALSE	FALSE	FALSE	Obstructive sleep apena	5	87968347	0.0651464	178337	0.868404	Obstructive sleep apena	Sleep apnea syndrome	Sleep apnea syndrome || ||	TRUE	igd	158284	1.35613e-13	5	0.003553	87968347	Body mass index	Body mass index	TRUE	reported	igd	2	1	TRUE
rs3932549	C	A	C	A	0.02437	-0.00794727	0.6873	0.69966	FALSE	FALSE	FALSE	Obstructive sleep apena	9	97073588	0.0712397	178337	0.911175	Obstructive sleep apena	Sleep apnea syndrome	Sleep apnea syndrome || ||	TRUE	igd	158284	2.09701e-08	9	0.004348	97073588	Body mass index	Body mass index	TRUE	reported	igd	2	1	TRUE
rs4357030	T	C	T	C	0.02236	-0.0018977	0.5296	0.547129	FALSE	FALSE	FALSE	Obstructive sleep apena	5	124316031	0.0682737	178337	0.977825	Obstructive sleep apena	Sleep apnea syndrome	Sleep apnea syndrome || ||	TRUE	igd	158284	1.639e-08	5	0.003961	124316031	Body mass index	Body mass index	TRUE	reported	igd	2	1	TRUE
rs4366055	C	A	C	A	-0.01983	0.0563902	0.4889	0.488359	FALSE	FALSE	FALSE	Obstructive sleep apena	8	95507328	0.0653406	178337	0.388126	Obstructive sleep apena	Sleep apnea syndrome	Sleep apnea syndrome || ||	TRUE	igd	158284	2.23301e-08	8	0.003545	95507328	Body mass index	Body mass index	TRUE	reported	igd	2	1	TRUE
rs4409766	C	T	C	T	0.02504	0.0126107	0.2829	0.282172	FALSE	FALSE	FALSE	Obstructive sleep apena	10	104616663	0.0726313	178337	0.862159	Obstructive sleep apena	Sleep apnea syndrome	Sleep apnea syndrome || ||	TRUE	igd	158284	2.15601e-10	10	0.003944	104616663	Body mass index	Body mass index	TRUE	reported	igd	2	1	TRUE
rs4686392	G	A	G	A	-0.03289	-0.191592	0.3367	0.336618	FALSE	FALSE	FALSE	Obstructive sleep apena	3	185524081	0.0689602	178337	0.00546437	Obstructive sleep apena	Sleep apnea syndrome	Sleep apnea syndrome || ||	TRUE	igd	158284	1.8681e-18	3	0.003753	185524081	Body mass index	Body mass index	TRUE	reported	igd	2	1	TRUE
rs4767475	G	A	G	A	-0.02045	-0.0327828	0.6354	0.616583	FALSE	FALSE	FALSE	Obstructive sleep apena	12	112640165	0.0718909	178337	0.648385	Obstructive sleep apena	Sleep apnea syndrome	Sleep apnea syndrome || ||	TRUE	igd	158284	2.60801e-08	12	0.003675	112640165	Body mass index	Body mass index	TRUE	reported	igd	2	1	TRUE
rs4790981	G	A	G	A	0.02298	-0.120868	0.7124	0.708644	FALSE	FALSE	FALSE	Obstructive sleep apena	17	65921834	0.0731359	178337	0.0984034	Obstructive sleep apena	Sleep apnea syndrome	Sleep apnea syndrome || ||	TRUE	igd	158284	7.69006e-09	17	0.003979	65921834	Body mass index	Body mass index	TRUE	reported	igd	2	1	TRUE
rs4811309	A	G	A	G	-0.02051	-0.017624	0.3631	0.361423	FALSE	FALSE	FALSE	Obstructive sleep apena	20	50817740	0.0680924	178337	0.79577	Obstructive sleep apena	Sleep apnea syndrome	Sleep apnea syndrome || ||	TRUE	igd	158284	3.47696e-08	20	0.003718	50817740	Body mass index	Body mass index	TRUE	reported	igd	2	1	TRUE
rs491055	G	A	G	A	-0.02158	-0.0308492	0.6309	0.638115	FALSE	FALSE	FALSE	Obstructive sleep apena	1	190308834	0.0679993	178337	0.650067	Obstructive sleep apena	Sleep apnea syndrome	Sleep apnea syndrome || ||	TRUE	igd	158284	6.77205e-09	1	0.003723	190308834	Body mass index	Body mass index	TRUE	reported	igd	2	1	TRUE
rs5007237	T	A	T	A	0.02115	-0.000378527	0.6922	0.690532	FALSE	TRUE	FALSE	Obstructive sleep apena	6	20861226	0.0707545	178337	0.995731	Obstructive sleep apena	Sleep apnea syndrome	Sleep apnea syndrome || ||	TRUE	igd	158284	3.77903e-08	6	0.003845	20861226	Body mass index	Body mass index	TRUE	reported	igd	2	1	TRUE
rs5015933	C	T	C	T	-0.0223	0.0571141	0.5401	0.539408	FALSE	FALSE	FALSE	Obstructive sleep apena	9	128137418	0.0656425	178337	0.384258	Obstructive sleep apena	Sleep apnea syndrome	Sleep apnea syndrome || ||	TRUE	igd	158284	3.65502e-10	9	0.003558	128137418	Body mass index	Body mass index	TRUE	reported	igd	2	1	TRUE
rs55934576	C	T	C	T	-0.02424	0.0462962	0.2898	0.253941	FALSE	FALSE	FALSE	Obstructive sleep apena	17	45725552	0.0773683	178337	0.549581	Obstructive sleep apena	Sleep apnea syndrome	Sleep apnea syndrome || ||	TRUE	igd	158284	2.21998e-08	17	0.004333	45725552	Body mass index	Body mass index	TRUE	reported	igd	2	1	TRUE
rs60808706	A	G	A	G	0.04596	0.080469	0.3929	0.390259	FALSE	FALSE	FALSE	Obstructive sleep apena	11	2857233	0.067396	178337	0.232488	Obstructive sleep apena	Sleep apnea syndrome	Sleep apnea syndrome || ||	TRUE	igd	158284	5.30152e-36	11	0.003669	2857233	Body mass index	Body mass index	TRUE	reported	igd	2	1	TRUE
rs62034325	G	A	G	A	0.03452	-0.033394	0.1272	0.12677	FALSE	FALSE	FALSE	Obstructive sleep apena	16	28538640	0.0972269	178337	0.731249	Obstructive sleep apena	Sleep apnea syndrome	Sleep apnea syndrome || ||	TRUE	igd	158284	1.69801e-10	16	0.005405	28538640	Body mass index	Body mass index	TRUE	reported	igd	2	1	TRUE
rs633715	C	T	C	T	0.04774	0.0731663	0.2254	0.225785	FALSE	FALSE	FALSE	Obstructive sleep apena	1	177852580	0.0784046	178337	0.350722	Obstructive sleep apena	Sleep apnea syndrome	Sleep apnea syndrome || ||	TRUE	igd	158284	2.71706e-29	1	0.004249	177852580	Body mass index	Body mass index	TRUE	reported	igd	2	1	TRUE
rs6567160	C	T	C	T	0.051	0.0972043	0.2162	0.216268	FALSE	FALSE	FALSE	Obstructive sleep apena	18	57829135	0.0791051	178337	0.219147	Obstructive sleep apena	Sleep apnea syndrome	Sleep apnea syndrome || ||	TRUE	igd	158284	1.52405e-32	18	0.004293	57829135	Body mass index	Body mass index	TRUE	reported	igd	2	1	TRUE
rs66500717	G	A	G	A	-0.02089	-0.093926	0.3867	0.393979	FALSE	FALSE	FALSE	Obstructive sleep apena	8	76830640	0.0669383	178337	0.160565	Obstructive sleep apena	Sleep apnea syndrome	Sleep apnea syndrome || ||	TRUE	igd	158284	1.46801e-08	8	0.003688	76830640	Body mass index	Body mass index	TRUE	reported	igd	2	1	TRUE
rs6734118	A	C	A	C	0.02268	-0.0174057	0.5381	0.5387	FALSE	FALSE	FALSE	Obstructive sleep apena	2	37559355	0.0654918	178337	0.790418	Obstructive sleep apena	Sleep apnea syndrome	Sleep apnea syndrome || ||	TRUE	igd	158284	1.70498e-10	2	0.003552	37559355	Body mass index	Body mass index	TRUE	reported	igd	2	1	TRUE
rs6881648	C	A	C	A	-0.02439	-0.0293771	0.5609	0.561177	FALSE	FALSE	FALSE	Obstructive sleep apena	5	74991849	0.0658835	178337	0.655674	Obstructive sleep apena	Sleep apnea syndrome	Sleep apnea syndrome || ||	TRUE	igd	158284	8.33489e-12	5	0.00357	74991849	Body mass index	Body mass index	TRUE	reported	igd	2	1	TRUE
rs6947395	T	A	T	A	0.0305	0.0262725	0.1975	0.197972	FALSE	TRUE	FALSE	Obstructive sleep apena	7	69406661	0.0818099	178337	0.748104	Obstructive sleep apena	Sleep apnea syndrome	Sleep apnea syndrome || ||	TRUE	igd	158284	6.59933e-12	7	0.004442	69406661	Body mass index	Body mass index	TRUE	reported	igd	2	1	TRUE
rs7020996	T	C	T	C	0.03484	0.028194	0.4194	0.428732	FALSE	FALSE	FALSE	Obstructive sleep apena	9	22129579	0.0658574	178337	0.668573	Obstructive sleep apena	Sleep apnea syndrome	Sleep apnea syndrome || ||	TRUE	igd	158284	1.50107e-19	9	0.003853	22129579	Body mass index	Body mass index	TRUE	reported	igd	2	1	TRUE
rs713586	C	T	C	T	0.02505	0.0957457	0.5109	0.525232	FALSE	FALSE	FALSE	Obstructive sleep apena	2	25158008	0.0654906	178337	0.143747	Obstructive sleep apena	Sleep apnea syndrome	Sleep apnea syndrome || ||	TRUE	igd	158284	4.60681e-12	2	0.003621	25158008	Body mass index	Body mass index	TRUE	reported	igd	2	1	TRUE
rs729050	T	G	T	G	0.02027	-0.0938111	0.4115	0.411935	FALSE	FALSE	FALSE	Obstructive sleep apena	14	94109502	0.0663968	178337	0.15769	Obstructive sleep apena	Sleep apnea syndrome	Sleep apnea syndrome || ||	TRUE	igd	158284	1.907e-08	14	0.003606	94109502	Body mass index	Body mass index	TRUE	reported	igd	2	1	TRUE
rs77636220	A	G	A	G	0.02717	-0.0675812	0.2041	0.203054	FALSE	FALSE	FALSE	Obstructive sleep apena	8	64552779	0.0815645	178337	0.407352	Obstructive sleep apena	Sleep apnea syndrome	Sleep apnea syndrome || ||	TRUE	igd	158284	7.85109e-10	8	0.004419	64552779	Body mass index	Body mass index	TRUE	reported	igd	2	1	TRUE
rs7903146	T	C	T	C	-0.05685	0.0334276	0.0445	0.0447159	FALSE	FALSE	FALSE	Obstructive sleep apena	10	114758349	0.155896	178337	0.830217	Obstructive sleep apena	Sleep apnea syndrome	Sleep apnea syndrome || ||	TRUE	igd	158284	3.84858e-11	10	0.008601	114758349	Body mass index	Body mass index	TRUE	reported	igd	2	1	TRUE
rs860295	G	A	G	A	0.02896	0.0362954	0.2683	0.232977	FALSE	FALSE	FALSE	Obstructive sleep apena	1	155767708	0.078882	178337	0.645428	Obstructive sleep apena	Sleep apnea syndrome	Sleep apnea syndrome || ||	TRUE	igd	158284	7.347e-10	1	0.004702	155767708	Body mass index	Body mass index	TRUE	reported	igd	2	1	TRUE
rs939584	T	C	T	C	0.05406	-0.0248595	0.8964	0.902721	FALSE	FALSE	FALSE	Obstructive sleep apena	2	621558	0.11141	178337	0.823431	Obstructive sleep apena	Sleep apnea syndrome	Sleep apnea syndrome || ||	TRUE	igd	158284	1.38484e-19	2	0.005971	621558	Body mass index	Body mass index	TRUE	reported	igd	2	1	TRUE
rs9397585	C	T	C	T	0.02195	-0.0553881	0.6455	0.64507	FALSE	FALSE	FALSE	Obstructive sleep apena	6	153396875	0.0681252	178337	0.416199	Obstructive sleep apena	Sleep apnea syndrome	Sleep apnea syndrome || ||	TRUE	igd	158284	3.39203e-09	6	0.003713	153396875	Body mass index	Body mass index	TRUE	reported	igd	2	1	TRUE
rs9568867	A	G	A	G	0.03141	-0.0463197	0.2235	0.223266	FALSE	FALSE	FALSE	Obstructive sleep apena	13	54107352	0.0782518	178337	0.553896	Obstructive sleep apena	Sleep apnea syndrome	Sleep apnea syndrome || ||	TRUE	igd	158284	1.516e-13	13	0.004252	54107352	Body mass index	Body mass index	TRUE	reported	igd	2	1	TRUE
rs9948863	G	A	G	A	0.02367	0.0229177	0.3523	0.357747	FALSE	FALSE	FALSE	Obstructive sleep apena	18	57968382	0.0699196	178337	0.743084	Obstructive sleep apena	Sleep apnea syndrome	Sleep apnea syndrome || ||	TRUE	igd	158284	7.69591e-10	18	0.003848	57968382	Body mass index	Body mass index	TRUE	reported	igd	2	1	TRUE
