# Supplementary material for: Obstructive Sleep Apnea and BMI, Body Fat Percentage in the East Asian Population: A Bidirectional and Multivariate Mendelian Randomization Study
Source: World J Otorhinolaryngol Head Neck Surg. 2026 Apr 1:10.1002/wjo2.70100. Online ahead of print. doi: 10.1002/wjo2.70100 (PMC13399181; doi:10.1002/wjo2.70100)
Supplement: Supplementary file 6 — Supplementary Table 4: Inverse MR analysis of BMI and OSA. Abbreviations: BMI, body mass index; MR, Mendelian randomization; OSA, obstructive sleep apnea. [file WJO2-9999-0-s007.xlsx]

## Sheet: snp
SNP	effect_allele.exposure	other_allele.exposure	effect_allele.outcome	other_allele.outcome	beta.exposure	beta.outcome	eaf.exposure	eaf.outcome	remove	palindromic	ambiguous	id.outcome	chr	pos	se.outcome	samplesize.outcome	pval.outcome	outcome	originalname.outcome	outcome.deprecated	mr_keep.outcome	data_source.outcome	chr.exposure	pos.exposure	se.exposure	pval.exposure	samplesize.exposure	id.exposure	exposure	mr_keep.exposure	pval_origin.exposure	data_source.exposure	action	SNP_index	mr_keep
rs353485	T	C	T	C	-1.06326	-0.0149	0.973111	0.9702	FALSE	FALSE	FALSE	Body mass index	5	176410298	0.01121	158284	0.1838	Body mass index	Body mass index	Body mass index || ||	TRUE	igd	5	176410298	0.232512	4.80939e-06	178337	ebi-a-GCST90018696	Obstructive sleep apena	TRUE	reported	igd	2	1	TRUE
rs3731860	A	G	A	G	0.340748	-0.00352	0.341518	0.4031	FALSE	FALSE	FALSE	Body mass index	2	219156979	0.003812	158284	0.3559	Body mass index	Body mass index	Body mass index || ||	TRUE	igd	2	219156979	0.07142	1.83274e-06	178337	ebi-a-GCST90018696	Obstructive sleep apena	TRUE	reported	igd	2	1	TRUE
