# Supplementary material for: Obstructive Sleep Apnea and BMI, Body Fat Percentage in the East Asian Population: A Bidirectional and Multivariate Mendelian Randomization Study
Source: World J Otorhinolaryngol Head Neck Surg. 2026 Apr 1:10.1002/wjo2.70100. Online ahead of print. doi: 10.1002/wjo2.70100 (PMC13399181; doi:10.1002/wjo2.70100)
Supplement: Supplementary file 7 — Supplementary Table 5: Multivariate MR analysis (P < 5 × 10−7). Abbreviation: MR: Mendelian randomization. [file WJO2-9999-0-s002.xlsx]

## Sheet: 附表3
SNP	BFR_beta	BFR_se	BMI_beta	BMI_se	outcome_beta	outcome_se
rs10012479	-0.00382089	0.00428752	0.01975	0.003927	0.0783525	0.0719407
rs10062657	-0.0299058	0.00410283	-0.03827	0.003878	-0.00277528	0.0677258
rs10111048	-0.0305036	0.00521935	-0.02972	0.005517	0.00368981	0.101514
rs10205578	0.0148893	0.00388237	-0.02016	0.003594	-0.0274427	0.0660125
rs1035491	0.0185592	0.00447087	-0.02617	0.004398	-0.0756365	0.0747139
rs10423846	-0.0167679	0.00422046	-0.03698	0.003591	-0.100726	0.0661033
rs1045806	-0.0147989	0.00543302	-0.02417	0.00458	0.119651	0.0839599
rs1064213	0.0143851	0.00464433	0.02122	0.003973	-0.0720232	0.0730885
rs10764373	0.0112972	0.00451334	0.02154	0.003675	0.00860076	0.0675933
rs10795945	-0.00154772	0.00381386	0.02157	0.00356	-0.0642073	0.0678019
rs10807139	0.0243159	0.00662008	-0.03688	0.005236	-0.116851	0.0949627
rs10811901	0.00133404	0.00567714	0.02265	0.004212	0.0864697	0.0770862
rs10835315	-0.00936734	0.00406493	-0.01984	0.00383	0.0357404	0.0704383
rs10868215	0.00654279	0.00408502	-0.01957	0.003793	-0.0476284	0.0714079
rs11024037	-0.0208594	0.00405698	-0.01198	0.004694	-0.0518362	0.0746485
rs11030100	-0.0211256	0.00371195	-0.03831	0.003609	0.0157947	0.0667001
rs11066652	-0.0202594	0.00395133	0.005592	0.003685	0.0511736	0.0679182
rs11078399	-0.0018451	0.00779658	0.03303	0.006484	0.106245	0.112882
rs11602339	0.0166009	0.00458248	0.02399	0.003907	0.0151249	0.0706584
rs11642015	0.0680713	0.00557983	0.07922	0.004414	0.0759922	0.080581
rs12022116	-0.0221706	0.00430327	0.01445	0.003743	0.00897784	0.069099
rs12087589	-0.009091	0.00483484	0.02219	0.004372	0.146729	0.0816691
rs12154627	-0.0262959	0.00442154	0.002747	0.004328	0.080967	0.0742415
rs12597682	-0.0291371	0.00419808	-0.03034	0.004649	0.00465927	0.0863132
rs12617004	0.00922943	0.00417102	0.02042	0.003663	0.00678765	0.0669492
rs12660847	7.40197e-05	0.00862339	0.03895	0.007642	0.00708164	0.141767
rs13130484	0.0312244	0.00422612	0.02798	0.003871	0.0510807	0.0711216
rs1381114	-0.0155978	0.00444021	0.02084	0.003948	0.0492843	0.0725096
rs138773516	0.000779959	0.00397629	0.02321	0.004003	-0.0217637	0.0671382
rs139913	-0.00830859	0.00386223	-0.02594	0.003543	-0.110521	0.0653399
rs140124847	-0.0296905	0.00466669	-0.02675	0.005214	-0.0342232	0.0968204
rs1421085	-0.068664	0.00556703	0.07898	0.004407	0.0759113	0.0805055
rs1427669	-0.0228243	0.00432466	-0.004369	0.003951	0.0046327	0.0717579
rs146582641	0.0187916	0.00529506	0.02446	0.004643	-0.134072	0.0822135
rs1518170	0.0160214	0.00373406	-0.02136	0.003827	0.166446	0.0706229
rs156004	0.0325326	0.00433005	-0.0328	0.004	-0.0591872	0.0739371
rs1568079	-0.00809008	0.00393762	-0.0251	0.003708	0.0791794	0.0685238
rs16937956	0.00962377	0.00380488	-0.02051	0.003575	-0.0366772	0.0657559
rs16951275	0.0277054	0.00377083	-0.01499	0.003673	0.0174548	0.0673096
rs16978956	-0.00487334	0.00522299	0.02649	0.004567	0.215402	0.0840948
rs1799923	-0.0145315	0.00411934	0.02025	0.003912	-0.0397328	0.0719883
rs1806153	-0.00228626	0.00401062	-0.02149	0.003985	0.0293439	0.0678008
rs1832886	0.01056	0.00482337	0.03007	0.004567	0.167708	0.0819255
rs1982963	-0.0237747	0.00513525	-0.02542	0.004664	-0.186446	0.0857475
rs1990608	0.0223318	0.0041995	0.004211	0.004106	0.078523	0.0760522
rs1996023	0.0290507	0.00436716	-0.032	0.003937	-0.105341	0.0718086
rs2051821	-0.0279923	0.00461238	0.0225	0.004698	0.140543	0.0861922
rs2058625	0.0151805	0.00490149	-0.02521	0.004113	-0.043192	0.0732698
rs2076463	0.0138768	0.00404933	-0.02349	0.004309	-0.017582	0.0742979
rs2172699	-0.00552845	0.00472639	0.02854	0.005588	0.0151718	0.101749
rs2206271	0.0246021	0.00390956	0.03064	0.003752	0.0298857	0.0682232
rs2244458	-0.00485725	0.0038687	0.02159	0.004013	-0.0195139	0.0720261
rs2247627	0.020063	0.00380654	0.01928	0.00357	-0.0245889	0.0658577
rs2304179	0.00198818	0.00483443	0.02756	0.004476	0.0378601	0.0813902
rs2359768	-0.00208976	0.00423716	0.02303	0.004389	0.0190188	0.081246
rs2384054	-0.0286599	0.00376712	0.02365	0.003557	0.095885	0.0655234
rs2451876	0.0221283	0.00378875	-0.02563	0.003857	-0.0562013	0.0710752
rs2540034	0.0251414	0.00404673	0.02823	0.004261	0.0382977	0.0732617
rs2574704	-0.00147432	0.00378327	0.01907	0.003725	-0.0519857	0.0685592
rs2601781	0.0258232	0.00407672	0.02541	0.003951	0.022518	0.0690603
rs2719307	0.0211019	0.00403913	0.01163	0.003593	-0.117588	0.0660379
rs2749794	-0.0201779	0.00413189	0.02073	0.003915	0.00220798	0.0676728
rs2836769	-0.0240508	0.00404234	-0.01973	0.005017	-0.14049	0.0923483
rs28710057	-0.00567847	0.00617002	0.02589	0.004959	0.115184	0.0840104
rs28857569	-0.0125647	0.00461062	0.02374	0.003936	-0.00188762	0.0707919
rs28895235	0.00203885	0.00395993	-0.03143	0.004038	-0.0904435	0.0670845
rs3205718	0.0236973	0.00460138	0.02051	0.003922	0.0566089	0.0718108
rs329124	0.0130668	0.00385191	-0.019	0.003699	0.0483683	0.0674535
rs34319362	-0.0200185	0.00393694	-0.01438	0.003608	0.0336847	0.0661611
rs34750	0.0206538	0.00387515	0.003144	0.003564	-0.0137516	0.0657513
rs35261542	-0.0162731	0.0039097	-0.04102	0.003688	0.00024649	0.0662346
rs35560038	0.0259297	0.00392402	-0.05502	0.003704	-0.0905284	0.0676872
rs3737801	0.0165585	0.00441437	-0.02358	0.004463	-0.00646064	0.0769463
rs3769395	-0.0193295	0.00376485	-0.01436	0.003553	0.0421036	0.0654133
rs3809624	0.0230776	0.0045328	-0.009996	0.003713	-0.0376746	0.0678584
rs3932549	-0.0191103	0.00383959	0.02437	0.004348	-0.00794727	0.0712397
rs4254388	-0.00684156	0.00388429	-0.0203	0.003774	-0.0265082	0.0692747
rs4350011	0.0121921	0.00413336	0.02094	0.004088	0.115479	0.0686016
rs4357030	0.0147625	0.00373221	0.02236	0.003961	-0.0018977	0.0682737
rs4366055	0.00843268	0.00383463	-0.01983	0.003545	0.0563902	0.0653406
rs4409766	-0.0106227	0.0040211	0.02504	0.003944	0.0126107	0.0726313
rs4432271	0.0304088	0.00432311	0.02976	0.004628	-0.0272931	0.0856771
rs4468381	-0.00655783	0.0041855	-0.01997	0.00378	0.00659656	0.0698152
rs4641162	-0.0222714	0.00393671	0.008426	0.003734	0.119732	0.066298
rs4686392	0.00720542	0.00436085	-0.03289	0.003753	-0.191592	0.0689602
rs4767475	0.00861981	0.00423841	-0.02045	0.003675	-0.0327828	0.0718909
rs4788694	0.000389055	0.00570015	-0.02015	0.003926	-0.107546	0.0712577
rs4790981	-0.0230609	0.00419033	0.02298	0.003979	-0.120868	0.0731359
rs4811309	0.00262506	0.0039823	-0.02051	0.003718	-0.017624	0.0680924
rs491055	0.0129994	0.00384895	-0.02158	0.003723	-0.0308492	0.0679993
rs4945941	-0.000804671	0.00420438	0.01969	0.00386	0.133471	0.0712566
rs5007237	-0.0124914	0.0040079	0.02115	0.003845	-0.000378527	0.0707545
rs5015933	0.0026441	0.00378993	-0.0223	0.003558	0.0571141	0.0656425
rs55879742	-0.0295091	0.00438935	-0.008304	0.00426	0.0115274	0.0790271
rs559129	0.0251041	0.0048386	0.001012	0.004438	-0.0985644	0.0822653
rs55934576	0.00756068	0.00499543	-0.02424	0.004333	0.0462962	0.0773683
rs58219101	-0.0252697	0.0047949	-0.01565	0.004841	-0.030771	0.0886593
rs591399	-0.0213018	0.00410085	0.01087	0.00373	-0.0634522	0.0685867
rs60808706	0.0121171	0.00398505	0.04596	0.003669	0.080469	0.067396
rs62034325	-0.00594345	0.00806112	0.03452	0.005405	-0.033394	0.0972269
rs62073017	-0.0205867	0.00403684	-0.01513	0.004116	0.0301467	0.0716325
rs633715	-0.0328363	0.00507964	0.04774	0.004249	0.0731663	0.0784046
rs6433857	-0.0092148	0.0041045	-0.02054	0.003964	-0.0864877	0.0710029
rs6501344	-0.00410874	0.00525109	-0.02085	0.004115	0.0270074	0.071893
rs6567160	-0.0344394	0.00487001	0.051	0.004293	0.0972043	0.0791051
rs66500717	0.0103032	0.0038168	-0.02089	0.003688	-0.093926	0.0669383
rs66787104	-0.0225463	0.00428922	-0.02716	0.004032	-0.0458892	0.0740029
rs66906321	-0.0534601	0.00722482	0.04821	0.005995	-0.0115316	0.111385
rs6710706	-0.0122753	0.0040494	0.01916	0.003741	-0.0659201	0.0684417
rs6734118	0.00273026	0.00387461	0.02268	0.003552	-0.0174057	0.0654918
rs6790410	0.0200334	0.00397905	0.0103	0.004173	-0.258027	0.0730514
rs6881648	0.0143091	0.0037682	-0.02439	0.00357	-0.0293771	0.0658835
rs6947395	-0.0159608	0.00460969	0.0305	0.004442	0.0262725	0.0818099
rs7020996	0.0178561	0.00421035	0.03484	0.003853	0.028194	0.0658574
rs7083004	0.0101768	0.00404464	-0.02187	0.004091	0.0256399	0.0708247
rs713586	-0.0282101	0.00371765	0.02505	0.003621	0.0957457	0.0654906
rs72631105	-0.0134013	0.00398629	-0.02108	0.004001	-0.039683	0.0737966
rs729050	0.00477027	0.00386158	0.02027	0.003606	-0.0938111	0.0663968
rs75766425	0.0372048	0.00576114	0.03988	0.00552	0.0967777	0.0975799
rs75949840	-0.0240835	0.00447959	-0.01221	0.004904	-0.116941	0.0881093
rs7692081	0.000130209	0.00409642	-0.02456	0.004433	-0.00991256	0.0813133
rs77636220	0.0196584	0.00443022	0.02717	0.004419	-0.0675812	0.0815645
rs78380333	0.0470955	0.00735073	-0.0295	0.006854	0.0768563	0.126658
rs7864449	-0.00420296	0.00390803	0.01932	0.003622	0.0123413	0.0660155
rs7903146	-0.0111813	0.0124923	-0.05685	0.008601	0.0334276	0.155896
rs79407053	0.000499775	0.00402802	0.01918	0.003811	0.10052	0.071074
rs860295	-0.00173551	0.00405146	0.02896	0.004702	0.0362954	0.078882
rs868564	-0.0238949	0.00400165	-0.009576	0.003969	-0.0119995	0.0715896
rs935166	-0.0126872	0.00493043	-0.0224	0.004433	-0.0156063	0.0815452
rs939584	0.0522406	0.00717858	0.05406	0.005971	-0.0248595	0.11141
rs9397585	-0.0156162	0.00407197	0.02195	0.003713	-0.0553881	0.0681252
rs9461917	-0.022302	0.0043523	-0.004255	0.003775	0.10254	0.0697423
rs9568867	0.0206386	0.00433104	0.03141	0.004252	-0.0463197	0.0782518
rs9574292	-0.00289473	0.00397231	-0.02147	0.004073	0.116887	0.0750821
rs9816226	-0.0431082	0.0074669	0.03957	0.01485	0.212911	0.271882
rs9864502	-0.0206303	0.00403048	-0.009333	0.003586	0.126167	0.0660695
rs9903355	0.024353	0.00444146	-0.0148	0.00372	-0.0150376	0.0678994
rs9948863	-0.0235184	0.00455759	0.02367	0.003848	0.0229177	0.0699196
rs9983113	-0.0210459	0.00385286	-0.02277	0.004378	-0.0470902	0.0788912
