# Supplementary material for: Obstructive Sleep Apnea and BMI, Body Fat Percentage in the East Asian Population: A Bidirectional and Multivariate Mendelian Randomization Study
Source: World J Otorhinolaryngol Head Neck Surg. 2026 Apr 1:10.1002/wjo2.70100. Online ahead of print. doi: 10.1002/wjo2.70100 (PMC13399181; doi:10.1002/wjo2.70100)
Supplement: Supplementary file 8 — Supplementary Table 6: Analysis of sample overlap between BMI and OSA. Abbreviations: BMI, body mass index; OSA, obstructive sleep apnea. [file WJO2-9999-0-s004.xlsx]

## Sheet: Supplementary Table 6
Analysis	Cross_trait_intercept_P	Cross_trait_intercept_significant	MR_difference_P	MR_difference_significant	Egger_intercept_P	Egger_intercept_significant	Criteria_met	Sample_overlap_judgment	Recommended_effect
BMI_on_OSA	1.46656437585717e-16	Yes	0.715816410368925	No	0.206948160285922	No	1	Possible overlap	Observed
